# Supplementary material for: Oligopeptide Transporters of Nonencapsulated Streptococcus pneumoniae Regulate CbpAC and PspA Expression and Reduce Complement-Mediated Clearance
Source: mBio. 2023 Jan 10;14(1):e03325-22. doi: 10.1128/mbio.03325-22 (PMC9973307; doi:10.1128/mbio.03325-22)
Supplement: TABLE S1 [file mbio.03325-22-s0002.xlsx]

## Sheet: Sheet1
Attention: this table may include multiple pages.
MNZ41 vs JLB01- Spectral count comparison of proteins identified from the Wt and Mut samples
SC: the summed number of spectral counts (i.e. MS/MS scans) assigned to one identified protein; TP: total number of peptides identified for a protein; Group: Identified proteins that share one or more peptides are grouped together (e.g. 01). The group is represented by the protein with maximal spectra count (e.g. 01.1). If other proteins in the same group are assigned with at least one uniquely i…
Group	Reference	Description	SC MNZ41	SC JLB01	TP MNZ41	TP Mut	Mass (KD)	Abundance	p-value
102210	sp|P01860|IGHG3_HUMAN	Ig gamma-3 chain C region OS=Homo sapiens GN=IGHG3 PE=1 SV=2	16	52	5	6	41	82.4	7.47698e-06
101457	sp|P01861|IGHG4_HUMAN	Ig gamma-4 chain C region OS=Homo sapiens GN=IGHG4 PE=1 SV=1	20	44	3	6	36	89.09	0.00238891
103020	sp|P02746|C1QB_HUMAN	Complement C1q subcomponent subunit B OS=Homo sapiens GN=C1QB PE=1 SV=3	6	21	1	4	27	50.55	0.00296999
101711	sp|P01857|IGHG1_HUMAN	Ig gamma-1 chain C region OS=Homo sapiens GN=IGHG1 PE=1 SV=1	53	87	7	9	36	193.99	0.00387755
101169	sp|P01859|IGHG2_HUMAN	Ig gamma-2 chain C region OS=Homo sapiens GN=IGHG2 PE=1 SV=2	33	60	5	9	36	129.6	0.00480153
101258	sp|P01834|IGKC_HUMAN	Ig kappa chain C region OS=Homo sapiens GN=IGKC PE=1 SV=1	85	121	6	5	12	887.73	0.0119136
103589	sp|P01765|HV304_HUMAN	Ig heavy chain V-III region TIL OS=Homo sapiens PE=1 SV=1	0.1	5	0	1	12	20.24	0.013628
103766	sp|P09871|C1S_HUMAN	Complement C1s subcomponent OS=Homo sapiens GN=C1S PE=1 SV=1	5	0.1	2	0	77	3.26	0.013628
119402	sp|P01781|HV320_HUMAN	Ig heavy chain V-III region GAL OS=Homo sapiens PE=1 SV=1	0.1	5	0	2	13	19.65	0.013628
100280	sp|P02647|APOA1_HUMAN	Apolipoprotein A-I OS=Homo sapiens GN=APOA1 PE=1 SV=1	30	14	7	5	31	71.52	0.0146863
101266	sp|P06312|KV401_HUMAN	Ig kappa chain V-IV region (Fragment) OS=Homo sapiens GN=IGKV4-1 PE=4 SV=1	0.1	4	0	2	13	18.69	0.0294083
112338	sp|P02741|CRP_HUMAN	C-reactive protein OS=Homo sapiens GN=CRP PE=1 SV=1	7	17	1	2	25	47.95	0.0381914
119398	sp|P18135|KV312_HUMAN	Ig kappa chain V-III region HAH OS=Homo sapiens PE=2 SV=1	2	8	1	1	14	35.55	0.049601
101599	sp|P01024|CO3_HUMAN	Complement C3 OS=Homo sapiens GN=C3 PE=1 SV=2	0.1	3	0	2	187	0.8	0.0646465
109263	sp|Q9BYZ2|LDH6B_HUMAN	L-lactate dehydrogenase A-like 6B OS=Homo sapiens GN=LDHAL6B PE=1 SV=3	0.1	3	0	1	42	3.58	0.0646465
109760	sp|P58107|EPIPL_HUMAN	Epiplakin OS=Homo sapiens GN=EPPK1 PE=1 SV=2	0.1	3	0	2	555	0.27	0.0646465
110522	sp|Q7Z7A1|CNTRL_HUMAN	Centriolin OS=Homo sapiens GN=CNTRL PE=1 SV=2	0.1	3	0	1	269	0.56	0.0646465
105719	sp|P00736|C1R_HUMAN	Complement C1r subcomponent OS=Homo sapiens GN=C1R PE=1 SV=2	10	20	4	5	80	18.73	0.0652763
119398	sp|P01620|KV302_HUMAN	Ig kappa chain V-III region SIE OS=Homo sapiens PE=1 SV=1	8	17	2	2	12	106.21	0.0686969
101264	sp|P01876|IGHA1_HUMAN	Ig alpha-1 chain C region OS=Homo sapiens GN=IGHA1 PE=1 SV=2	11	20	3	6	38	41.19	0.103491
100258	sp|P02649|APOE_HUMAN	Apolipoprotein E OS=Homo sapiens GN=APOE PE=1 SV=1	13	6	4	2	36	26.29	0.104157
102351	sp|B9A064|IGLL5_HUMAN	Immunoglobulin lambda-like polypeptide 5 OS=Homo sapiens GN=IGLL5 PE=2 SV=2	31	45	4	3	23	164.86	0.107287
103430	sp|P04220|MUCB_HUMAN	Ig mu heavy chain disease protein OS=Homo sapiens PE=1 SV=1	16	26	6	6	43	48.8	0.121027
116284	sp|P02776|PLF4_HUMAN	Platelet factor 4 OS=Homo sapiens GN=PF4 PE=1 SV=2	37	25	4	3	11	286.01	0.126308
100569	sp|P10909|CLUS_HUMAN	Clusterin OS=Homo sapiens GN=CLU PE=1 SV=1	2	0.1	1	0	52	1.91	0.146612
101419	sp|Q5SW79|CE170_HUMAN	Centrosomal protein of 170 kDa OS=Homo sapiens GN=CEP170 PE=1 SV=1	2	0.1	2	0	175	0.57	0.146612
102341	sp|O96008|TOM40_HUMAN	Mitochondrial import receptor subunit TOM40 homolog OS=Homo sapiens GN=TOMM40 PE=1 SV=1	2	0.1	1	0	38	2.64	0.146612
102712	sp|P05155|IC1_HUMAN	Plasma protease C1 inhibitor OS=Homo sapiens GN=SERPING1 PE=1 SV=2	2	0.1	2	0	55	1.81	0.146612
104378	sp|P04004|VTNC_HUMAN	Vitronectin OS=Homo sapiens GN=VTN PE=1 SV=1	2	0.1	1	0	54	1.84	0.146612
105115	sp|Q99996|AKAP9_HUMAN	A-kinase anchor protein 9 OS=Homo sapiens GN=AKAP9 PE=1 SV=3	2	0.1	1	0	453	0.22	0.146612
105160	sp|Q6ZMW3|EMAL6_HUMAN	Echinoderm microtubule-associated protein-like 6 OS=Homo sapiens GN=EML6 PE=2 SV=2	2	0.1	1	0	218	0.46	0.146612
105458	sp|Q6GQQ9|OTU7B_HUMAN	OTU domain-containing protein 7B OS=Homo sapiens GN=OTUD7B PE=1 SV=1	2	0.1	1	0	92	1.08	0.146612
106440	sp|P42892|ECE1_HUMAN	Endothelin-converting enzyme 1 OS=Homo sapiens GN=ECE1 PE=1 SV=2	0.1	2	0	1	87	1.15	0.146612
107495	sp|P80188|NGAL_HUMAN	Neutrophil gelatinase-associated lipocalin OS=Homo sapiens GN=LCN2 PE=1 SV=2	2	0.1	2	0	23	4.43	0.146612
107851	sp|Q9UKZ4|TEN1_HUMAN	Teneurin-1 OS=Homo sapiens GN=TENM1 PE=1 SV=2	2	0.1	2	0	305	0.33	0.146612
108855	sp|P48651|PTSS1_HUMAN	Phosphatidylserine synthase 1 OS=Homo sapiens GN=PTDSS1 PE=1 SV=1	2	0.1	1	0	55	1.8	0.146612
110578	sp|P20908|CO5A1_HUMAN	Collagen alpha-1(V) chain OS=Homo sapiens GN=COL5A1 PE=1 SV=3	0.1	2	0	1	183	0.55	0.146612
110658	sp|Q8WXI7|MUC16_HUMAN	Mucin-16 OS=Homo sapiens GN=MUC16 PE=1 SV=2	0.1	2	0	2	2353	0.04	0.146612
114885	sp|Q9Y4Y9|LSM5_HUMAN	U6 snRNA-associated Sm-like protein LSm5 OS=Homo sapiens GN=LSM5 PE=1 SV=3	0.1	2	0	1	10	10.07	0.146612
117240	sp|O60902|SHOX2_HUMAN	Short stature homeobox protein 2 OS=Homo sapiens GN=SHOX2 PE=2 SV=4	2	0.1	2	0	35	2.86	0.146612
117557	sp|Q92966|SNPC3_HUMAN	snRNA-activating protein complex subunit 3 OS=Homo sapiens GN=SNAPC3 PE=1 SV=1	2	0.1	1	0	47	2.14	0.146612
119410	sp|P01717|LV403_HUMAN	Ig lambda chain V-IV region Hil OS=Homo sapiens PE=1 SV=1	2	0.1	1	0	12	8.69	0.146612
114046	sp|P01598|KV106_HUMAN	Ig kappa chain V-I region EU OS=Homo sapiens PE=1 SV=1	2	6	1	1	12	33.95	0.147976
100353	sp|P38646|GRP75_HUMAN	Stress-70 protein, mitochondrial OS=Homo sapiens GN=HSPA9 PE=1 SV=2	9	4	1	1	74	8.83	0.160073
101266	sp|P01625|KV402_HUMAN	Ig kappa chain V-IV region Len OS=Homo sapiens PE=1 SV=2	8	13	2	3	13	83.11	0.272925
103430	sp|P01871|IGHM_HUMAN	Ig mu chain C region OS=Homo sapiens GN=IGHM PE=1 SV=3	23	30	8	7	49	53.78	0.335582
103906	sp|P02747|C1QC_HUMAN	Complement C1q subcomponent subunit C OS=Homo sapiens GN=C1QC PE=1 SV=3	4	7	1	1	26	21.35	0.362666
102692	sp|P0C0L4|CO4A_HUMAN	Complement C4-A OS=Homo sapiens GN=C4A PE=1 SV=2	9	13	2	2	193	5.71	0.392451
106739	sp|P10720|PF4V_HUMAN	Platelet factor 4 variant OS=Homo sapiens GN=PF4V1 PE=1 SV=1	20	15	1	1	12	151.56	0.397217
100878	sp|P01009|A1AT_HUMAN	Alpha-1-antitrypsin OS=Homo sapiens GN=SERPINA1 PE=1 SV=3	3	5	1	2	47	8.56	0.477162
100471	sp|P07195|LDHB_HUMAN	L-lactate dehydrogenase B chain OS=Homo sapiens GN=LDHB PE=1 SV=2	5	7	2	2	37	16.39	0.562791
109218	sp|P02788|TRFL_HUMAN	Lactotransferrin OS=Homo sapiens GN=LTF PE=1 SV=6	35	39	14	12	78	47.36	0.641857
102001	sp|P0CF74|LAC6_HUMAN	Ig lambda-6 chain C region OS=Homo sapiens GN=IGLC6 PE=4 SV=1	36	40	3	2	11	337.16	0.646279
103380	sp|Q9BY44|EIF2A_HUMAN	Eukaryotic translation initiation factor 2A OS=Homo sapiens GN=EIF2A PE=1 SV=3	2	3	1	1	65	3.85	0.653629
103658	sp|Q9NX62|IMPA3_HUMAN	Inositol monophosphatase 3 OS=Homo sapiens GN=IMPAD1 PE=1 SV=1	3	2	1	1	39	6.47	0.653629
119394	sp|P01617|KV204_HUMAN	Ig kappa chain V-II region TEW OS=Homo sapiens PE=1 SV=1	4	3	1	2	12	28.43	0.704976
119395	sp|P01766|HV305_HUMAN	Ig heavy chain V-III region BRO OS=Homo sapiens PE=1 SV=1	4	5	1	1	13	34.04	0.738623
100283	sp|P06576|ATPB_HUMAN	ATP synthase subunit beta, mitochondrial OS=Homo sapiens GN=ATP5B PE=1 SV=3	6	5	1	1	57	9.73	0.762866
100493	sp|P02652|APOA2_HUMAN	Apolipoprotein A-II OS=Homo sapiens GN=APOA2 PE=1 SV=1	16	17	3	2	11	147.73	0.861794
